# Supplementary material for: Promoting Affirmative Transgender Health Care Practice Within Hospitals: An IPE Standardized Patient Simulation for Graduate Health Care Learners
Source: MedEdPORTAL. 2019 Dec 13;15:10861. doi: 10.15766/mep_2374-8265.10861 (PMC7010321; doi:10.15766/mep_2374-8265.10861)
Supplement: Supplementary file 1 — A. Logistical Requirements.docx B. Facilitator Guide.docx C. Standardized Patient Case Development Tool.docx D. IP Core Competencies Critique for ED Video.docx E. IP Behaviors for Team Huddle and Discharge Planning.docx F. ED Video.mp4 G. Guidelines for Student and Facilitator Debriefs.docx H. Posttest Assessment Survey.pdf [file mep-15-10861-s001.zip]

Archive with 9 entries (9 files):
- _Educational_Summary_Report_10861.pdf
- A. Logistical Requirements.docx
- B. Facilitator Guide.docx
- C. Standardized Patient Case Development Tool.docx
- D. IP Core Competencies Critique for ED Video.docx
- E. IP Behaviors for Team Huddle and Discharge Planning.docx
- F. ED Video.mp4
- G. Guidelines for Student and Facilitator Debriefs.docx
- H. Posttest Assessment Survey.pdf
